# Supplementary material for: Neuropilin 1 (NRP1) Positively Regulates Adipogenic Differentiation in C3H10T1/2 Cells
Source: Int J Mol Sci. 2023 Apr 17;24(8):7394. doi: 10.3390/ijms24087394 (PMC10138427; doi:10.3390/ijms24087394)
Supplement: Supplementary file 1 [file ijms-24-07394-s001.zip]

Archive with 1 entries (1 files):
- ijms-2316811-supplementary.pdf
